# Supplementary material for: Astragaloside IV alleviates 1-deoxysphinganine-induced mitochondrial dysfunction during the progression of chronic kidney disease through p62-Nrf2 antioxidant pathway
Source: Front Pharmacol. 2023 Mar 24;14:1092475. doi: 10.3389/fphar.2023.1092475 (PMC10079923; doi:10.3389/fphar.2023.1092475)
Supplement: Supplementary file 2 [file DataSheet1.ZIP]

Archive with 45 entries (39 files):
- images/
- images/Figure 1/
- images/Figure 1/Figure 1 C a.tif
- images/Figure 1/Figure 1 C b.tif
- images/Figure 1/Figure 1 D a.tif
- images/Figure 1/Figure 1 D b.tif
- images/Figure 1/Figure 1 E a.tif
- images/Figure 1/Figure 1 E b.tif
- images/Figure 1/Figure 1 F a.tif
- images/Figure 1/Figure 1 F b.tif
- images/Figure 3/
- images/Figure 3/Figure 3 B a.fcs
- images/Figure 3/Figure 3 B b.fcs
- images/Figure 3/Figure 3 C a.tif
- images/Figure 3/Figure 3 C b.tif
- images/Figure 3/Figure 3 C c.tif
- images/Figure 3/Figure 3 C d.tif
- images/Figure 3/Figure 3 D a.tif
- images/Figure 3/Figure 3 D b.tif
- images/Figure 3/Figure 3 D c.tif
- images/Figure 3/Figure 3 D d.tif
- images/Figure 3/Figure 3 E a.tif
- images/Figure 3/Figure 3 E b.tif
- images/Figure 3/Figure 3 E c.tif
- images/Figure 3/Figure 3 E d.tif
- images/Figure 4/
- images/Figure 4/Figure 4 E a.jpg
- images/Figure 4/Figure 4 E b.jpg
- images/Figure 4/Figure 4 E c.jpg
- images/Figure 4/Figure 4 E d.jpg
- images/Figure 4/Figure 4 F a.jpg
- images/Figure 4/Figure 4 F b.jpg
- images/Figure 4/Figure 4 F c.jpg
- images/Figure 4/Figure 4 F d.jpg
- images/Figure 5/
- images/Figure 5/Figure 5 C a.tif
- images/Figure 5/Figure 5 C b.tif
- images/Figure 6/
- images/Figure 6/Figure 6 F a.tif
- images/Figure 6/Figure 6 F b.tif
- images/Figure 6/Figure 6 F c.tif
- images/Figure 6/Figure 6 F d.tif
- images/Figure 6/Figure 6 F e.tif
- images/Figure 6/Figure 6 F f.tif
- raw data.xlsx
