# Supplementary material for: Astragaloside IV alleviates 1-deoxysphinganine-induced mitochondrial dysfunction during the progression of chronic kidney disease through p62-Nrf2 antioxidant pathway
Source: Front Pharmacol. 2023 Mar 24;14:1092475. doi: 10.3389/fphar.2023.1092475 (PMC10079923; doi:10.3389/fphar.2023.1092475)
Supplement: Supplementary file 2 [file DataSheet1.ZIP › raw data.xlsx]

## Sheet: Figure1
Fig1A
log（doxSA）	doxSA-galactose			doxSA-glucose
0	90.0332	109.589	100.404	95.1046	107.693	97.2026
-6	97.4406	79.9591	98.0332
-5	103.218	80.848	92.6998
-4	103.959	102.922	92.1073
-3	99.5147	91.811	101.589
-2	93.7369	85.2924	69.5887
-1	73.5887	65.5887	63.3665
0	18.1813	15.2184	13.485
1	0.173926	0.129481	0.141333
2	0.122074	0.123556	0.113185
-0.40824				92.3073	93.3563	90.2092
-0.10721				80.4185	80.0688	93.706
0.19382				68.8794	68.1801	67.1311
0.49485				30.9053	31.9193	34.0523
0.79588				0.375615	0.156372	0.207424
1.09691				0.125601	0.087837	0.0665072
1.39794				0.400092	0.0829416	0.197633
1.69897				0.546953	0.0374846	0.0864383
Fig1B
doxSA	MI-glu						MI-gala
0	88.5639	101.33	98.9362	100.532	125.266	85.3724	72.9249	88.0858	87.2388	82.8345	86.3918	73.0943
0.0488281	103.723	106.915	108.511	116.489	104.521	103.723
0.0976562	94.9468	112.5	117.287	108.511	107.713	111.702
0.195312	98.9362	114.894	118.085	95.7447	103.723	114.096
0.390625	94.9468	90.9575	96.5426	94.9468	121.277	93.3511
0.78125	93.3511	99.7341	99.7341	87.766	59.2021	92.5532
1.5625	89.3617	91.7553	94.149	82.9787	105.319	94.149
3.125	102.128	95.7447	94.9468	82.1809	104.521	109.309
6.25	126.862	113.298	113.298	106.915	110.106	112.5
12.5	132.447	122.075	122.075	111.702
0.005							91.4737	121.965	114.342	103.331	97.4026	71.485
0.025							99.9435	126.2	114.342	102.484	94.8616	76.821
0.05							87.2388	122.812	111.801	105.025	94.8616	76.0587
0.25							91.4737	127.894	115.189	101.637	98.2495	82.157
0.625							92.3207	132.129	110.107	108.413	99.0965	80.5477
1.25							85.5449	113.495	111.801	98.2495	96.5556	76.9057
2.5							96.5556	115.189	99.9435	96.5556	84.6979	85.5449
5							100.79	123.659	107.566	98.2495	84.6979	87.2388
10							124.506	121.118	106.719	108.413	105.872	98.2495

## Sheet: Figure2
ATP			lactate			Acetyl-CoA
vehicle	doxSA		vehicle	doxSA		vehicle	doxSA
91.303	15.211		83.3495	46.7536		53.992	34.533
138.445	35.33		95.31	53.1023		78.742	40.805
179.797	42.36		95.3756	56.2606		65.275	33.604
171.388	18.914		93.1013	69.6924		48.655	54.043
197.366	29.51		91.6744	70.8203		48.408	33.941
CoA			NADH			Citrate
vehicle	doxSA		vehicle	doxSA		vehicle	doxSA
27.042	16.478		104.101	15.4071		177.843	20.468
43.489	20.458		106.654	14.7373		197.256	37.706
50.469	27.271		108.26	15.1061		223.634	33.339
40.456	33.772		90.1764	21.7211		195.957	36.585
27.228	43.721		90.8081	42.0889		222.658	70.402
a-ketoglutarate			succinate			FAD
vehicle	doxSA		vehicle	doxSA		vehicle	doxSA
27.557	91.936		452.13	105.887		113.968	115.716
75.435	88.619		143.606	74.157		208.282	146.182
49.764	119.89		312.649	38.381		208.121	203.077
22.841	53.628		353.161	163.552		134.917	132.96
94.042	22.125		205.271	177.111		133.893	176.883
Fumarate			Malate
vehicle	doxSA		vehicle	doxSA
412.63	217.975		923.754	490.324
350.91	324.117		914.248	750.285
265.261	266.202		1003.8	631.451
358.22	312.944		897.922	779.268
645.963	215.579		1250.26	539.745

## Sheet: Figure3
Fig3A
Con	doxSA	doxSA+AST	AST
97.7876	40.1575	68.1416	110.63
100	34.7244	69.9115	105.512
102.212	37.2835	65.4867	83.8583

## Sheet: Figure4
Figure4A					Figure4B
sham	5/6 Nx	5/6 Nx+AST	AST		sham	5/6 Nx	5/6 Nx+AST	AST
30.2	43.4	37.5	31.3		2.05	7.85	5.79	2.68
32	43.8	38.2	32.2		2.95	7.73	6.15	3.12
32.4	45.3	38.8	33		3.13	7.13	6.46	3.16
32.5	44.2	38.9	34.6		3.49	6.66	6.09	3.73
33.7	45.8	39	34.3		3.86	6.23	5.23	3.89
35.7	45.9	40.3	36		4.11	6.97	5.22	3.94
Figure4C					Figure4D
sham	5/6 Nx	5/6 Nx+AST	AST		sham	5/6 Nx	5/6 Nx+AST	AST
0.04375	0.08925	0.0714167	0.0438333		0.0254167	0.0746667	0.0508333	0.026
0.0445	0.0808333	0.06475	0.0465		0.0341667	0.07225	0.0525833	0.0335833
0.0451667	0.0805	0.0584167	0.0468333		0.03725	0.0660833	0.05475	0.0405
0.0456667	0.08075	0.06175	0.0488333		0.0373333	0.06475	0.04925	0.0421667
0.0469167	0.0783333	0.0529167	0.0470833		0.0441667	0.0610833	0.04975	0.0425833
0.0486667	0.075	0.0541667	0.0494167		0.04875	0.0741667	0.053	0.0443333

## Sheet: Figure5
Figure5A					Figure5B
sham	5/6 Nx	5/6 Nx+AST	AST		sham	5/6 Nx	5/6 Nx+AST	AST
201.1	491.1	370.1	262.5		221.1	392.8	333	238.2
215.4	480.5	365.2	274.3		236.5	384.2	328.5	249.1
270.5	464.4	388.6	286.4		297.4	371.2	349.2	267.3
283.3	437.2	404.2	265.3		311.3	349.6	353.7	259.1
292.6	422.6	393.7	299.1		251.2	337.6	363.6	271.8
327.3	475.4	396.4	315.7		259.7	380.1	356.4	286.4
Figure5C					Figure5D
sham	5/6 Nx	5/6 Nx+AST	AST		sham	5/6 Nx	5/6 Nx+AST	AST
14.95	6.63	10.53	14.75		1.93714	0.947143	1.18571	1.97714
14.53	7.81	9.7	13.92		1.82	1.11571	1.41143	1.89857
13.56	7.84	8.3	12.74		1.81286	1.12	1.47143	1.79143
13.29	6.21	9.33	13.84		1.91714	1.18429	1.32143	1.93
12.54	7.98	8.9	13.42
12.69	8.48	8.29	13.51

## Sheet: Figure6
Figure6A						Figure6B
Con	doxSA	doxSA+AST	AST	TBHQ		Control	doxSA	doxSA+AST	AST	TBHQ
1	0.326805	0.523224	0.725727	0.757596		1	0.458184	0.723519	1.27019	2.65277
0.76128	0.23849	0.460413	0.844986	1.31859		1.04355	0.444267	0.749366	1.28063	1.93791
0.974342	0.252263	0.609787	0.886382	1.87514		0.908148	0.500694	0.86371	1.85961	2.54118
Figure6C						Figure6D
Con	doxSA	doxSA+AST	AST	TBHQ		Con	doxSA	doxSA+AST	AST
1	0.135044	0.463937	2.38915	3.05993		97.8814	135.188	110.042	102.092
0.821311	0.127009	0.459297	1.83464	3.72051		102.119	123.933	110.46	103.766
1.04609	0.14539	0.450001	2.72546	3.39521		99.1525	126.444	116.949	98.3264
Figure6E
Con	doxSA	doxSA+AST	AST
1.69082	39.372	14.1063	12.9469
15.2174	49.0338	13.285	11.3527
9.42029	39.372	12.3188	1.69082
7.48792	38.4058	23.913	10.3865
9.42029	58.6957	21.0145	19.7101
8.45411	44.2029	17.1498	15.5073
